# Supplementary material for: Identification of Anti-tuberculosis Compounds From Aurone Analogs
Source: Front Microbiol. 2020 May 20;11:1004. doi: 10.3389/fmicb.2020.01004 (PMC7251074; doi:10.3389/fmicb.2020.01004)
Supplement: TABLE S1 — Inhibitory rates of the round 1 aurones on Mtb growth at 100 μM. [file Data_Sheet_1.zip]

Archive with 2 entries (2 files):
- Table S1.TIF
- Table S2.XLSX
