# Supplementary material for: Identification of Anti-tuberculosis Compounds From Aurone Analogs
Source: Front Microbiol. 2020 May 20;11:1004. doi: 10.3389/fmicb.2020.01004 (PMC7251074; doi:10.3389/fmicb.2020.01004)
Supplement: TABLE S1 — Inhibitory rates of the round 1 aurones on Mtb growth at 100 μM. [file Data_Sheet_1.zip › Table S2.XLSX]

## Sheet: Sheet1
Table S2. Structure of the 146 aurones evaluated in this study
Code	Structure	MW
1001	C13H8O4S	260.26
1005	C15H9BrO4	333.14
1009	C16H12O6	300.27
2001	C18H16O5	312.32
2002	C18H16O5	312.32
2004	C13H8O2S	228.27
2008	C14H9NO2	223.23
2009	C15H9BrO2	301.14
2010	C15H9NO4	267.24
2011	C17H14O4	282.3
2013	C17H12O2	248.28
2014	C16H9NO2	247.25
2015	C15H9NO4	267.24
2018	C21H14O2	298.34
2021	C13H9NO2	211.22
2023	C13H8O3	212.2
2026	C12H8N2O2	212.21
2901	C13H8O3S	244.26
2904	C16H12O3	252.27
2905	C15H9BrO3	317.14
2906	C13H9NO3	227.22
2909	C15H9BrO2	301.14
2911	C16H12O5	284.27
2912	C18H16O6	328.32
3001	C19H14FeO2	330.16
3002	C17H10O3	262.26
3004	C13H8O2S	228.27
3005	C13H8O3	212.2
3006	C17H13NO3	279.3
3007	C16H9NO2	247.25
3008	C19H18O2	278.35
3009	C18H16O2	278.35
3011	C14H8BrNO2	302.13
3012	C15H8Br2O3	396.03
4001	C19H18O5	326.35
4002	C16H11BrO2	315.17
4003	C17H14O4	282.3
4004	C19H18O5	326.35
4005	C16H12O3	252.27
4006	C17H11F3O2	304.27
5001	C14H10O3S	258.29
5002	C17H14O3	266.3
5005	C16H11BrO3	331.17
5006	C17H11NO3	277.28
6000	C16H11BrO2	315.17
6001	C16H8BrF3O2	369.14
6002	C15H8Br2O2	380.04
6003	C16H8BrNO2	326.15
6601	C16H12O3	252.27
6615	C15H10O2	222.24
6617	C24H14O4	366.37
6620	C16H12O4	268.27
6621	C12H8N2O2	212.21
7000	C18H16O4	296.32
7001	C17H13NO6	327.29
7002	C18H13NO4	307.31
8001	C17H14O2	250.3
8002	C18H16O2	264.32
9002	C15H9FO2	240.23
9003	C15H9IO2	248.14
9004	C15H9FO2	240.23
9006	C15H9BrO2	301.14
9007	C15H9ClO2	256.69
9019	C15H9ClO2	256.69
9024	C15H9FO2	240.23
9026	C15H9FO2	256.69
9028	C15H9IO2	348.14
9029	C15H9IO2	348.14
9030	C15H9BrO2	301.14
9047	C17H12O4	280.28
9050	C13H6Br2O2S	386.06
9051	C14H9NO2	223.23
9053	C16H12O4	268.27
9055	C16H12O4	268.27
9056	C17H13BrO4	361.19
9057	C16H12O2	236.27
9058	C13H7BrO2S	307.15
9059	C13H10N2O2	226.24
9060	C13H7BrO2S	307.16
9061	C13H7BrO2S	307.16
9062	C17H11NO2	261.28
9063	C17H11NO2	261.28
9064	C16H12O2	236.27
9065	C16H12O2	236.27
9067	C14H10O4	242.23
9068	C15H10O3	238.24
9070	C16H9NO2	247.25
9076	C16H9NO3	263.25
9078	C16H12O4	268.27
9084	C16H9F3O2	290.24
9085	C16H9F3O2	290.24
9086	C16H9F3O2	290.24
9087	C17H15NO2	265.31
9088	C15H10O3	238.24
9251	C14H10O3	226.23
9252	C15H10O3	238.24
9253	C14H9NO2	223.23
9260	C14H8BrNO2	302.13
9301	C16H10N2O	246.27
9304	C16H9FN2O	264.26
9305	C16H9FN2O	264.26
9312	C14H9FN2O	240.24
9499	C17H14ClNO2	299.75
9501	C17H14ClNO2	299.75
9503	C17H14BrNO2	344.21
9504	C17H14BrNO2	344.21
9505	C17H14BrNO2	344.21
9506	C17H14FNO2	283.3
9507	C17H14FNO2	283.3
9510	C19H19NO2	293.37
9512	C17H15NO2	265.31
11001	C17H9NO2	259.26
11003	C18H15NO2	277.32
11004	C15H10O4	254.24
11005	C17H12O4	280.28
11006	C14H9NO2	223.23
11007	C20H14FeO2	342.18
11010	C16H10O2	234.25
11011	C17H9F3O2	302.25
11012	C14H8O2S	240.28
11014	C17H12O2	248.28
AA10	C15H10BrNO	300.16
AA11	C16H10F3NO	289.26
AA12	C16H10N2O	246.27
AA1A	C16H12N2O2	264.28
AA2	C15H10BrNO	300.16
AA2A	C17H12BrNO2	342.19
AA3	C15H11NO2	237.26
AA3A	C17H13NO3	279.3
AA4A	C16H13NO4	283.28
AA5	C13H10N2O	210.24
AA5A	C15H12N2O2	252.27
AA6	C15H10BrNO	300.16
AA7	C15H10N2O3	266.26
AA8	C15H11NO	221.26
AA9	C13H9NOS	227.28
AK01	C29H28O12	568.52
AK02	C30H30O13	598.56
AK17	C31H33NO12	611.6
AK18	C32H35NO12	625.63
AK22	C28H28O12S	588.58
AK30	C29H30O13	586.55
AK33	C29H30O14	602.55
TA1	C16H9NOS	263.31
TA2	C14H10O3S	258.29
TA3	C14H9NOS	239.29
